# Supplementary material for: Selection of growth-related genes and dominant genotypes in transgenic Yellow River carp Cyprinus carpio L
Source: Funct Integr Genomics. 2018 Apr 5;18(4):425–37. doi: 10.1007/s10142-018-0597-9 (PMC6004361; doi:10.1007/s10142-018-0597-9)
Supplement: Supplementary file 7 — DNA sequencing map of sites in Nos. 1, 13, and 18 genes. (a) DNA sequencing map of site in the No. 1 gene. (b) DNA sequencing map of site in the No. 13 gene. (c) DNA sequencing map of site in the No. 18 gene. SNP site is indicated by black arrow. (XLSX 39 kb) [file 10142_2018_597_MOESM5_ESM.xlsx]

## Sheet: MLM_Statistics
Trait	Marker	Chr	Pos	df	F	p	add_effect	add_F	add_p	dom_effect	dom_F	dom_p	errordf	MarkerR2	Genetic Var	Residual Var	-2LnLikelihood
weight	gene17.1_61	GENE17.1	61	2	7.12562	0.00089756	-143.68	13.6464	0.00024762	12.7901	0.06524	0.79851	456	0.03132	8935.26	252489	6969.5
length	gene17.1_61	GENE17.1	61	2	6.83043	0.0012	-24.734	13.1432	0.00032138	0.92307	0.00982	0.92112	455	0.03009	533.333	9147.4	5438.99
length	gene5.1.2_202	GENE5.1.2	202	2	4.38199	0.01304	-6.1861	1.31933	0.25132	50.8765	7.78962	0.00548	455	0.0193	533.333	9147.4	5438.99
weight	gene5.1.2_202	GENE5.1.2	202	2	3.88483	0.02124	-30.78	0.84908	0.3573	257.831	7.11633	0.00791	456	0.01708	8935.26	252489	6969.5
length	gene5.1.2_200	GENE5.1.2	200	2	3.4784	0.03169	-8.8504	2.66774	0.1031	36.7555	4.59388	0.03262	455	0.01532	533.333	9147.4	5438.99
length	gene9.2_68	GENE9.2	68	2	3.26385	0.03914	-15.728	5.01141	0.02567	-4.8664	0.20396	0.65176	455	0.01438	533.333	9147.4	5438.99
length	gene9.2_90	GENE9.2	90	2	3.20455	0.0415	12.6471	3.0288	0.08248	-11.836	1.17206	0.27956	455	0.01412	533.333	9147.4	5438.99
weight	gene5.1.2_200	GENE5.1.2	200	2	3.05024	0.04832	-56.919	2.82461	0.09352	171.927	3.54824	0.06025	456	0.01341	8935.26	252489	6969.5
weight	gene1.1.2_207	GENE1.1.2	207	1	3.90077	0.04887	NaN	NaN	NaN	NaN	NaN	NaN	456	0.00857	8935.26	252489	6969.5
length	gene5.1.2_85	GENE5.1.2	85	2	2.92235	0.05482	-4.8006	0.63758	0.42501	-87.772	4.82694	0.02853	455	0.01287	533.333	9147.4	5438.99
length	gene1.1.2_207	GENE1.1.2	207	1	3.44584	0.06406	NaN	NaN	NaN	NaN	NaN	NaN	455	0.00759	533.333	9147.4	5438.99
length	gene9.1_125	GENE9.1	125	2	2.73962	0.06567	20.1806	3.10794	0.07859	-0.10767	4.7761e-05	0.99449	455	0.01207	533.333	9147.4	5438.99
weight	gene9.1_125	GENE9.1	125	2	2.64042	0.07243	112.636	3.16142	0.07607	-1.5184	0.00033882	0.98532	456	0.01161	8935.26	252489	6969.5
length	gene13.1.2_151	GENE13.1.2	151	2	2.60994	0.07465	-4.5134	0.42675	0.51392	24.2727	3.36592	0.06722	455	0.0115	533.333	9147.4	5438.99
weight	gene5.1.2_85	GENE5.1.2	85	2	2.54708	0.07943	-23.178	0.40175	0.52651	-442.16	4.36711	0.0372	456	0.0112	8935.26	252489	6969.5
weight	gene14.2_44	GENE14.2	44	2	2.48593	0.08438	52.2016	1.75389	0.18606	682.605	3.57555	0.05927	456	0.01093	8935.26	252489	6969.5
weight	gene13.1.2_151	GENE13.1.2	151	2	2.40685	0.09125	-19.342	0.23892	0.62522	132.103	3.52733	0.06101	456	0.01058	8935.26	252489	6969.5
length	gene14.2_44	GENE14.2	44	2	2.40619	0.09131	11.784	2.81995	0.09379	105.575	2.38704	0.12304	455	0.0106	533.333	9147.4	5438.99
weight	gene18.1.2_140	GENE18.1.2	140	2	2.35194	0.09635	-66.052	1.54242	0.2149	-115.11	1.51536	0.21896	456	0.01034	8935.26	252489	6969.5
length	gene5.1.2_180	GENE5.1.2	180	2	2.31682	0.09976	9.99427	2.5533	0.11076	41.2201	1.58688	0.20842	455	0.01021	533.333	9147.4	5438.99
length	gene10.1.2.3_56	GENE10.1.2.3	56	1	2.7066	0.10063	NaN	NaN	NaN	NaN	NaN	NaN	455	0.00596	533.333	9147.4	5438.99
weight	gene6.2_127	GENE6.2	127	2	2.30306	0.10112	-156.56	4.51176	0.0342	155.871	2.18875	0.13972	456	0.01012	8935.26	252489	6969.5
length	gene2_48	GENE2	48	2	2.27377	0.1041	-10.575	3.22634	0.07313	17.9692	2.24077	0.13511	455	0.01002	533.333	9147.4	5438.99
length	gene20.1_197	GENE20.1	197	2	2.27341	0.10414	13.3089	4.54519	0.03355	-9.462	0.18322	0.66882	455	0.01002	533.333	9147.4	5438.99
length	gene12.1.2.3_167	GENE12.1.2.3	167	2	2.25068	0.10651	16.9267	2.37654	0.12387	86.7311	1.59971	0.2066	455	0.00991	533.333	9147.4	5438.99
length	gene10.1.2.3_61	GENE10.1.2.3	61	1	2.45273	0.11802	NaN	NaN	NaN	NaN	NaN	NaN	455	0.0054	533.333	9147.4	5438.99
length	gene20.1_124	GENE20.1	124	2	2.11135	0.12227	10.6114	2.33291	0.12736	-27.113	3.20558	0.07406	455	0.0093	533.333	9147.4	5438.99
length	gene6.2_127	GENE6.2	127	2	2.10762	0.12272	-27.202	4.17831	0.04152	27.8792	1.98775	0.15926	455	0.00928	533.333	9147.4	5438.99
weight	gene12.1.2.3_167	GENE12.1.2.3	167	2	2.08544	0.12544	65.7601	1.67918	0.19569	535.665	2.18761	0.13982	456	0.00917	8935.26	252489	6969.5
weight	gene6.2_157	GENE6.2	157	2	2.0639	0.12815	-47.102	2.00107	0.15788	763.596	2.23606	0.13552	456	0.00907	8935.26	252489	6969.5
weight	gene5.1.2_180	GENE5.1.2	180	2	2.05242	0.12962	64.6867	3.10471	0.07874	139.998	0.65544	0.4186	456	0.00902	8935.26	252489	6969.5
weight	gene13.1.2_184	GENE13.1.2	184	2	1.98218	0.13896	53.5573	2.203	0.13844	51.0589	0.74606	0.38818	456	0.00871	8935.26	252489	6969.5
length	gene1.1.2_119	GENE1.1.2	119	2	1.91739	0.14818	-10.676	2.10623	0.14739	70.3471	2.09336	0.14863	455	0.00845	533.333	9147.4	5438.99
length	gene10.1.2.3_60	GENE10.1.2.3	60	1	2.09135	0.14883	NaN	NaN	NaN	NaN	NaN	NaN	455	0.00461	533.333	9147.4	5438.99
weight	gene6.2_158	GENE6.2	158	2	1.90784	0.14959	-65.491	1.42948	0.23248	156.416	3.74872	0.05347	456	0.00839	8935.26	252489	6969.5
length	gene12.1.2.3_162	GENE12.1.2.3	162	2	1.89597	0.15136	-18.229	2.89438	0.08958	76.4476	0.63015	0.42772	455	0.00835	533.333	9147.4	5438.99
length	gene9.2_85	GENE9.2	85	2	1.87729	0.1542	9.83009	1.90866	0.16779	-8.7399	0.65799	0.4177	455	0.00827	533.333	9147.4	5438.99
length	gene18.1.2_172	GENE18.1.2	172	2	1.8532	0.15792	-10.707	0.58081	0.44639	-42.421	3.5427	0.06045	455	0.00816	533.333	9147.4	5438.99
length	gene6.2_157	GENE6.2	157	2	1.8095	0.16492	-8.5558	2.38708	0.12304	109.547	1.29501	0.25573	455	0.00797	533.333	9147.4	5438.99
length	gene10.1.2.3_169	GENE10.1.2.3	169	2	1.79938	0.16658	-2.9444	0.23838	0.62561	18.6599	3.56485	0.05966	455	0.00793	533.333	9147.4	5438.99
length	gene9.2_157	GENE9.2	157	2	1.79025	0.1681	-33.916	3.4102	0.06545	-38.801	2.83171	0.09311	455	0.00789	533.333	9147.4	5438.99
length	gene9.2_78	GENE9.2	78	2	1.77342	0.17093	-11.405	2.45612	0.11777	-4.5429	0.17153	0.67895	455	0.00781	533.333	9147.4	5438.99
length	gene10.1.2.3_193	GENE10.1.2.3	193	2	1.76066	0.17311	-3.9099	0.44182	0.50659	18.5563	3.36224	0.06736	455	0.00776	533.333	9147.4	5438.99
weight	gene10.1.2.3_169	GENE10.1.2.3	169	2	1.75334	0.17437	-10.086	0.07325	0.78679	99.6854	3.50665	0.06177	456	0.00771	8935.26	252489	6969.5
length	gene12.1.2.3_137	GENE12.1.2.3	137	1	1.83751	0.17592	NaN	NaN	NaN	NaN	NaN	NaN	455	0.00405	533.333	9147.4	5438.99
length	gene4.2_172	GENE4.2	172	2	1.7353	0.17752	-4.4143	0.213	0.64465	70.4836	3.47015	0.06313	455	0.00764	533.333	9147.4	5438.99
weight	gene18.1.2_161	GENE18.1.2	161	2	1.71565	0.18101	-44.294	0.60208	0.43819	-112.7	1.48279	0.22397	456	0.00754	8935.26	252489	6969.5
weight	gene18.1.2_172	GENE18.1.2	172	2	1.71363	0.18138	-40.649	0.27187	0.60234	-212.74	3.18505	0.07498	456	0.00753	8935.26	252489	6969.5
length	gene13.1.2_184	GENE13.1.2	184	2	1.71045	0.18195	7.00932	1.26217	0.26184	11.7936	1.15178	0.28375	455	0.00754	533.333	9147.4	5438.99
weight	gene10.1.2.3_56	GENE10.1.2.3	56	1	1.72736	0.18941	NaN	NaN	NaN	NaN	NaN	NaN	456	0.0038	8935.26	252489	6969.5
weight	gene7.1.2_119	GENE7.1.2	119	2	1.6545	0.19234	18.1217	0.19112	0.66219	165.109	3.30518	0.06972	456	0.00727	8935.26	252489	6969.5
length	gene6.2_158	GENE6.2	158	2	1.63028	0.19702	-13.066	1.7993	0.18047	26.5229	3.05311	0.08126	455	0.00718	533.333	9147.4	5438.99
length	gene2_168	GENE2	168	2	1.62943	0.19719	7.09238	1.55056	0.2137	19.608	2.27338	0.13231	455	0.00718	533.333	9147.4	5438.99
weight	gene1.1.2_119	GENE1.1.2	119	2	1.62332	0.19839	-57.33	1.80696	0.17955	340.985	1.74322	0.1874	456	0.00714	8935.26	252489	6969.5
weight	gene17.1_67	GENE17.1	67	1	1.59414	0.20738	NaN	NaN	NaN	NaN	NaN	NaN	456	0.0035	8935.26	252489	6969.5
length	gene7.1.2_119	GENE7.1.2	119	2	1.56406	0.21041	2.57683	0.12853	0.72013	30.138	3.09368	0.07927	455	0.00689	533.333	9147.4	5438.99
length	gene18.1.2_175	GENE18.1.2	175	2	1.55607	0.21209	-12.392	1.20644	0.27262	-34.494	3.04077	0.08188	455	0.00685	533.333	9147.4	5438.99
length	gene6.2_136	GENE6.2	136	2	1.54508	0.21442	-30.448	3.05647	0.0811	25.6788	1.12406	0.28961	455	0.00681	533.333	9147.4	5438.99
weight	gene20.1_124	GENE20.1	124	2	1.49818	0.22464	34.7088	0.72514	0.39491	-135.07	2.85515	0.09177	456	0.00659	8935.26	252489	6969.5
weight	gene20.1_197	GENE20.1	197	2	1.4423	0.23747	61.5973	2.77782	0.09627	-68.231	0.33747	0.56158	456	0.00634	8935.26	252489	6969.5
weight	gene10.1.2.3_61	GENE10.1.2.3	61	1	1.37898	0.24089	NaN	NaN	NaN	NaN	NaN	NaN	456	0.00303	8935.26	252489	6969.5
weight	gene12.1.2.3_137	GENE12.1.2.3	137	1	1.36599	0.24311	NaN	NaN	NaN	NaN	NaN	NaN	456	0.003	8935.26	252489	6969.5
weight	gene2_48	GENE2	48	2	1.39849	0.24803	-52.814	2.07787	0.15014	70.2491	1.21093	0.27173	456	0.00615	8935.26	252489	6969.5
weight	gene22.1_116	GENE22.1	116	2	1.38025	0.25257	60.3158	2.33157	0.12747	75.425	1.29578	0.25559	456	0.00607	8935.26	252489	6969.5
length	gene18.1.2_91	GENE18.1.2	91	2	1.37838	0.25304	-12.053	1.97304	0.16081	-36.78	1.35496	0.24503	455	0.00607	533.333	9147.4	5438.99
weight	gene12.1.2.3_162	GENE12.1.2.3	162	2	1.36441	0.25658	-72.997	2.13402	0.14476	349.208	0.46801	0.49425	456	0.006	8935.26	252489	6969.5
length	gene9.1_143	GENE9.1	143	2	1.35397	0.25926	7.93812	0.58365	0.44528	14.8659	0.71241	0.39909	455	0.00596	533.333	9147.4	5438.99
weight	gene18.1.2_175	GENE18.1.2	175	2	1.34482	0.26162	-52.603	0.65463	0.41889	-172.65	2.67589	0.10257	456	0.00591	8935.26	252489	6969.5
length	gene17.1_156	GENE17.1	156	2	1.28666	0.2772	42.0969	2.21872	0.13704	-46.389	2.56812	0.10974	455	0.00567	533.333	9147.4	5438.99
length	gene18.1.2_57	GENE18.1.2	57	2	1.28228	0.27841	-5.8971	0.43943	0.50774	-49.825	2.47124	0.11665	455	0.00565	533.333	9147.4	5438.99
weight	gene10.1.2.3_193	GENE10.1.2.3	193	2	1.25635	0.28568	-23.197	0.40846	0.52308	82.4621	2.30742	0.12946	456	0.00552	8935.26	252489	6969.5
length	gene12.1.2.3_206	GENE12.1.2.3	206	2	1.24665	0.28845	10.2345	1.86801	0.17238	-18.766	0.58979	0.4429	455	0.00549	533.333	9147.4	5438.99
weight	gene21.2_171	GENE21.2	171	2	1.23143	0.29285	138.818	2.2565	0.13375	87.498	0.48789	0.48523	456	0.00541	8935.26	252489	6969.5
weight	gene10.1.2.3_60	GENE10.1.2.3	60	1	1.10404	0.29394	NaN	NaN	NaN	NaN	NaN	NaN	456	0.00243	8935.26	252489	6969.5
length	gene17.1_67	GENE17.1	67	1	1.10257	0.29426	NaN	NaN	NaN	NaN	NaN	NaN	455	0.00243	533.333	9147.4	5438.99
weight	gene9.1_143	GENE9.1	143	2	1.22177	0.29568	39.6297	0.47367	0.49165	81.8656	0.76903	0.38098	456	0.00537	8935.26	252489	6969.5
weight	gene18.1.2_57	GENE18.1.2	57	2	1.21835	0.29668	-16.717	0.10602	0.74487	-260.52	2.43667	0.11923	456	0.00536	8935.26	252489	6969.5
length	gene18.1.2_186	GENE18.1.2	186	2	1.21646	0.29724	14.5887	1.35934	0.24427	-29.796	2.29762	0.13027	455	0.00536	533.333	9147.4	5438.99
weight	gene16.1_50	GENE16.1	50	2	1.21487	0.29771	47.8495	1.49934	0.22141	-121.45	1.45328	0.22863	456	0.00534	8935.26	252489	6969.5
length	gene22.1_116	GENE22.1	116	2	1.21036	0.29905	9.97777	2.07807	0.15012	13.5803	1.1833	0.27727	455	0.00533	533.333	9147.4	5438.99
weight	gene6.2_136	GENE6.2	136	2	1.2033	0.30116	-149.17	2.40582	0.12158	126.606	0.96975	0.32527	456	0.00529	8935.26	252489	6969.5
length	gene9.2_154	GENE9.2	154	2	1.19806	0.30274	-30.092	2.30502	0.12966	-24.791	1.08137	0.29895	455	0.00528	533.333	9147.4	5438.99
weight	gene21.2_85	GENE21.2	85	2	1.17584	0.3095	-28.723	0.50451	0.47789	-715.73	1.96151	0.16204	456	0.00517	8935.26	252489	6969.5
weight	gene9.2_157	GENE9.2	157	2	1.15618	0.31561	-150.41	2.23791	0.13536	-157.18	1.64838	0.19984	456	0.00508	8935.26	252489	6969.5
length	gene10.1.2.3_55	GENE10.1.2.3	55	1	0.97083	0.325	NaN	NaN	NaN	NaN	NaN	NaN	455	0.00214	533.333	9147.4	5438.99
weight	gene17.1_54	GENE17.1	54	2	1.11576	0.32857	-299.5	1.35283	0.2454	228.912	0.75008	0.38691	456	0.0049	8935.26	252489	6969.5
length	gene21.2_85	GENE21.2	85	2	1.10869	0.33089	-2.009	0.09407	0.7592	-143.01	2.16397	0.14198	455	0.00488	533.333	9147.4	5438.99
weight	gene9.2_90	GENE9.2	90	2	1.0972	0.33469	34.1688	0.51432	0.47364	-60.047	1.06644	0.3023	456	0.00482	8935.26	252489	6969.5
length	gene21.2_171	GENE21.2	171	2	1.08292	0.33948	25.1993	2.15639	0.14267	22.5173	0.90466	0.34204	455	0.00477	533.333	9147.4	5438.99
length	gene12.1.2.3_101	GENE12.1.2.3	101	2	1.06909	0.34419	-12.197	1.24061	0.26594	80.6903	0.70115	0.40284	455	0.00471	533.333	9147.4	5438.99
length	gene6.2_112	GENE6.2	112	2	1.06848	0.3444	-3.9086	0.18591	0.66655	18.9854	1.96384	0.16179	455	0.00471	533.333	9147.4	5438.99
length	gene6.2_28	GENE6.2	28	2	1.05688	0.3484	-19.317	1.53365	0.21621	32.0513	1.86836	0.17234	455	0.00466	533.333	9147.4	5438.99
weight	gene2_207	GENE2	207	2	1.05485	0.3491	7.65239	0.03453	0.85268	420.673	2.00611	0.15735	456	0.00464	8935.26	252489	6969.5
length	gene4.2_37	GENE4.2	37	2	1.0519	0.35013	-6.3603	0.43811	0.50837	52.9584	1.97829	0.16026	455	0.00463	533.333	9147.4	5438.99
length	gene10.1.2.3_18	GENE10.1.2.3	18	1	0.85823	0.35473	NaN	NaN	NaN	NaN	NaN	NaN	455	0.00189	533.333	9147.4	5438.99
weight	gene9.2_68	GENE9.2	68	2	1.03687	0.3554	-59.389	1.73297	0.1887	-13.699	0.05739	0.81078	456	0.00456	8935.26	252489	6969.5
weight	gene18.1.2_91	GENE18.1.2	91	2	1.01217	0.36425	-56.23	1.30326	0.25422	-174.9	1.09965	0.2949	456	0.00445	8935.26	252489	6969.5
length	gene17.1_54	GENE17.1	54	2	0.99989	0.36873	-53.598	1.24397	0.2653	42.7601	0.74609	0.38818	455	0.0044	533.333	9147.4	5438.99
weight	gene17.1_156	GENE17.1	156	2	0.97291	0.37877	151.127	1.31863	0.25144	-183.9	1.89201	0.16966	456	0.00428	8935.26	252489	6969.5
weight	gene18.1.2_186	GENE18.1.2	186	2	0.96715	0.38095	70.8161	0.95978	0.32777	-141.9	1.8331	0.17644	456	0.00425	8935.26	252489	6969.5
weight	gene16.1_172	GENE16.1	172	2	0.94606	0.38903	-32.216	0.54339	0.46141	-184.13	1.65732	0.19862	456	0.00416	8935.26	252489	6969.5
length	gene16.1_50	GENE16.1	50	2	0.93548	0.39316	7.44391	1.21936	0.27007	-19.973	1.10562	0.2936	455	0.00412	533.333	9147.4	5438.99
length	gene18.1.2_140	GENE18.1.2	140	2	0.9216	0.39863	-7.4773	0.66557	0.41503	-11.124	0.40411	0.5253	455	0.00406	533.333	9147.4	5438.99
weight	gene17.1_53	GENE17.1	53	2	0.91725	0.40036	-296.95	1.32995	0.24942	243.392	0.84929	0.35724	456	0.00403	8935.26	252489	6969.5
length	gene21.2_65	GENE21.2	65	2	0.88644	0.41283	8.0968	1.62435	0.20314	9.78528	0.52184	0.47043	455	0.00391	533.333	9147.4	5438.99
length	gene17.1_53	GENE17.1	53	2	0.87776	0.41642	-53.539	1.24126	0.26582	44.7078	0.8171	0.36651	455	0.00387	533.333	9147.4	5438.99
length	gene2_207	GENE2	207	2	0.87021	0.41956	-0.83196	0.01333	0.90812	74.1465	1.7398	0.18783	455	0.00383	533.333	9147.4	5438.99
weight	gene6.2_112	GENE6.2	112	2	0.86994	0.41967	-12.195	0.05657	0.81211	88.0879	1.52065	0.21816	456	0.00382	8935.26	252489	6969.5
weight	gene21.2_65	GENE21.2	65	2	0.84498	0.43024	42.2389	1.14385	0.28541	74.8882	1.0535	0.30525	456	0.00371	8935.26	252489	6969.5
weight	gene2_168	GENE2	168	2	0.84154	0.43172	30.8398	0.76581	0.38198	73.9954	1.14474	0.28522	456	0.0037	8935.26	252489	6969.5
weight	gene4.2_172	GENE4.2	172	2	0.83994	0.43241	-15.791	0.08489	0.77091	259.147	1.67978	0.19561	456	0.00369	8935.26	252489	6969.5
length	gene1.1.2_149	GENE1.1.2	149	2	0.83831	0.43311	-5.666	0.99607	0.3188	11.9516	0.63796	0.42487	455	0.00369	533.333	9147.4	5438.99
weight	gene9.2_154	GENE9.2	154	2	0.83064	0.43643	-130.57	1.46277	0.22712	-83.156	0.43118	0.51175	456	0.00365	8935.26	252489	6969.5
weight	gene6.2_28	GENE6.2	28	2	0.78341	0.45746	-85.851	1.02778	0.31122	149.394	1.42114	0.23384	456	0.00344	8935.26	252489	6969.5
weight	gene17.1_72	GENE17.1	72	1	0.54948	0.45891	NaN	NaN	NaN	NaN	NaN	NaN	456	0.00121	8935.26	252489	6969.5
length	gene16.2_85	GENE16.2	85	2	0.77478	0.46141	-6.3055	1.50539	0.22048	-3.0404	0.06436	0.79985	455	0.00341	533.333	9147.4	5438.99
weight	gene12.1.2.3_61	GENE12.1.2.3	61	2	0.75071	0.47262	-43.877	1.09478	0.29597	122.692	0.44245	0.50628	456	0.0033	8935.26	252489	6969.5
length	gene15.1.2_117	GENE15.1.2	117	2	0.74578	0.47495	-1.6468	0.02318	0.87904	60.4804	1.48428	0.22374	455	0.00329	533.333	9147.4	5438.99
length	gene12.1.2.3_61	GENE12.1.2.3	61	2	0.70686	0.49374	-7.9821	1.154	0.28329	19.0433	0.30211	0.58283	455	0.00311	533.333	9147.4	5438.99
weight	gene12.1.2.3_206	GENE12.1.2.3	206	2	0.67925	0.50751	32.6824	0.58923	0.44312	-113.39	0.76171	0.38326	456	0.00299	8935.26	252489	6969.5
length	gene12.1.2.3_40	GENE12.1.2.3	40	1	0.42416	0.5152	NaN	NaN	NaN	NaN	NaN	NaN	455	0.00093428	533.333	9147.4	5438.99
length	gene12.1.2.3_58	GENE12.1.2.3	58	1	0.42416	0.5152	NaN	NaN	NaN	NaN	NaN	NaN	455	0.00093428	533.333	9147.4	5438.99
length	gene18.1.2_161	GENE18.1.2	161	2	0.64765	0.52376	-4.4325	0.2031	0.65245	-12.185	0.49476	0.48218	455	0.00285	533.333	9147.4	5438.99
length	gene1.1.2_150	GENE1.1.2	150	2	0.64402	0.52566	-4.3474	0.56146	0.45406	11.8766	0.67732	0.41094	455	0.00284	533.333	9147.4	5438.99
length	gene17.1_72	GENE17.1	72	1	0.40273	0.526	NaN	NaN	NaN	NaN	NaN	NaN	455	0.00088707	533.333	9147.4	5438.99
length	gene12.1.2.3_124	GENE12.1.2.3	124	1	0.40061	0.5271	NaN	NaN	NaN	NaN	NaN	NaN	455	0.00088239	533.333	9147.4	5438.99
weight	gene4.2_37	GENE4.2	37	2	0.64001	0.52776	-21.864	0.15899	0.69028	225.751	1.26179	0.26191	456	0.00281	8935.26	252489	6969.5
length	gene16.1_172	GENE16.1	172	2	0.60487	0.54659	-3.3757	0.19791	0.65663	-29.125	1.16815	0.28036	455	0.00266	533.333	9147.4	5438.99
length	gene22.2_158	GENE22.2	158	2	0.59334	0.55291	-7.7575	0.44382	0.50562	29.5227	1.09316	0.29633	455	0.00261	533.333	9147.4	5438.99
weight	gene12.1.2.3_101	GENE12.1.2.3	101	2	0.58753	0.55612	-38.558	0.58025	0.44661	368.233	0.52007	0.47118	456	0.00258	8935.26	252489	6969.5
weight	gene16.2_85	GENE16.2	85	2	0.55392	0.57508	-32.019	1.04628	0.30691	-17.255	0.07435	0.78523	456	0.00243	8935.26	252489	6969.5
length	gene21.2_196	GENE21.2	196	2	0.55047	0.57706	-4.9776	0.6257	0.42935	15.4663	0.69105	0.40625	455	0.00242	533.333	9147.4	5438.99
length	gene7.1.2_28	GENE7.1.2	28	2	0.54395	0.58083	5.85281	0.80764	0.3693	7.62776	0.52256	0.47012	455	0.0024	533.333	9147.4	5438.99
length	gene6.2_109	GENE6.2	109	2	0.54252	0.58166	-8.0666	0.32544	0.56864	19.1824	1.03884	0.30864	455	0.00239	533.333	9147.4	5438.99
length	gene17.1_200	GENE17.1	200	1	0.28502	0.59369	NaN	NaN	NaN	NaN	NaN	NaN	455	0.0006278	533.333	9147.4	5438.99
weight	gene23.1_53	GENE23.1	53	2	0.50774	0.60219	22.1319	0.35495	0.55162	49.7056	0.4256	0.51449	456	0.00223	8935.26	252489	6969.5
length	gene9.2_132	GENE9.2	132	2	0.49817	0.60797	1.83406	0.06663	0.79642	-10.935	0.66663	0.41466	455	0.00219	533.333	9147.4	5438.99
weight	gene16.2_191	GENE16.2	191	2	0.4426	0.64264	81.1248	0.48833	0.48503	115.24	0.83914	0.36013	456	0.00195	8935.26	252489	6969.5
weight	gene22.2_158	GENE22.2	158	2	0.43711	0.64617	-24.705	0.14906	0.69961	139.483	0.87069	0.35126	456	0.00192	8935.26	252489	6969.5
weight	gene15.1.2_117	GENE15.1.2	117	2	0.42176	0.65615	-9.8617	0.02744	0.8685	240.477	0.84352	0.35888	456	0.00185	8935.26	252489	6969.5
length	gene23.1_53	GENE23.1	53	2	0.4212	0.65651	4.42469	0.48497	0.48654	5.60306	0.15369	0.69522	455	0.00186	533.333	9147.4	5438.99
length	gene9.2_200	GENE9.2	200	2	0.41402	0.66124	-11.081	0.60359	0.43762	-4.3237	0.05555	0.81378	455	0.00182	533.333	9147.4	5438.99
weight	gene6.2_175	GENE6.2	175	2	0.41288	0.66199	-42.094	0.82491	0.36423	24.1932	0.1041	0.74711	456	0.00181	8935.26	252489	6969.5
length	gene1.1.2_45	GENE1.1.2	45	2	0.40917	0.66445	-4.0998	0.49041	0.48411	6.10293	0.27256	0.60187	455	0.0018	533.333	9147.4	5438.99
weight	gene12.1.2.3_124	GENE12.1.2.3	124	1	0.18558	0.66682	NaN	NaN	NaN	NaN	NaN	NaN	456	0.00040788	8935.26	252489	6969.5
weight	gene5.1.2_91	GENE5.1.2	91	2	0.39989	0.67063	-5.0084	0.01172	0.91385	-54.75	0.72144	0.39612	456	0.00176	8935.26	252489	6969.5
length	gene5.1.2_48	GENE5.1.2	48	2	0.39881	0.67136	1.57105	0.08666	0.7686	-13.507	0.763	0.38285	455	0.00176	533.333	9147.4	5438.99
weight	gene10.1.2.3_55	GENE10.1.2.3	55	1	0.16292	0.68667	NaN	NaN	NaN	NaN	NaN	NaN	456	0.00035807	8935.26	252489	6969.5
weight	gene17.1_200	GENE17.1	200	2	0.37036	0.69069	-180.96	0.49459	0.48225	204.874	0.63119	0.42733	456	0.00163	8935.26	252489	6969.5
weight	gene9.2_205	GENE9.2	205	2	0.36373	0.69528	-5.3652	0.00575	0.93958	66.5533	0.50406	0.47809	456	0.0016	8935.26	252489	6969.5
length	gene16.1_33	GENE16.1	33	2	0.36012	0.69779	-5.7659	0.71329	0.3988	-5.9884	0.07544	0.7837	455	0.00159	533.333	9147.4	5438.99
weight	gene9.2_132	GENE9.2	132	2	0.35134	0.70393	-18.792	0.19581	0.65834	-57.162	0.65879	0.41741	456	0.00154	8935.26	252489	6969.5
weight	gene9.2_200	GENE9.2	200	2	0.34292	0.70988	-23.612	0.09042	0.76379	35.0882	0.13004	0.71855	456	0.00151	8935.26	252489	6969.5
weight	gene12.1.2.3_40	GENE12.1.2.3	40	1	0.13659	0.71187	NaN	NaN	NaN	NaN	NaN	NaN	456	0.00030019	8935.26	252489	6969.5
weight	gene12.1.2.3_58	GENE12.1.2.3	58	1	0.13659	0.71187	NaN	NaN	NaN	NaN	NaN	NaN	456	0.00030019	8935.26	252489	6969.5
weight	gene21.2_196	GENE21.2	196	2	0.30969	0.73383	-28.207	0.53107	0.46653	43.1022	0.18967	0.6634	456	0.00136	8935.26	252489	6969.5
length	gene5.1.2_91	GENE5.1.2	91	2	0.30749	0.73544	-4.5976	0.31319	0.57601	-9.0374	0.56227	0.45374	455	0.00135	533.333	9147.4	5438.99
weight	gene10.1.2.3_18	GENE10.1.2.3	18	1	0.11394	0.73586	NaN	NaN	NaN	NaN	NaN	NaN	456	0.00025041	8935.26	252489	6969.5
length	gene16.2_191	GENE16.2	191	2	0.30108	0.74016	9.20955	0.17959	0.67193	16.0188	0.45528	0.50018	455	0.00133	533.333	9147.4	5438.99
weight	gene9.2_85	GENE9.2	85	2	0.28564	0.75167	6.10931	0.01685	0.89677	-39.259	0.46937	0.49363	456	0.00126	8935.26	252489	6969.5
length	gene22.2_201	GENE22.2	201	2	0.28395	0.75294	-2.4666	0.2256	0.63503	10.2554	0.37693	0.53956	455	0.00125	533.333	9147.4	5438.99
length	gene9.2_178	GENE9.2	178	2	0.28126	0.75497	-9.4568	0.47609	0.49055	-4.551	0.0572	0.81109	455	0.00124	533.333	9147.4	5438.99
weight	gene22.2_52	GENE22.2	52	1	0.09698	0.75562	NaN	NaN	NaN	NaN	NaN	NaN	456	0.00021315	8935.26	252489	6969.5
length	gene22.2_52	GENE22.2	52	1	0.08474	0.7711	NaN	NaN	NaN	NaN	NaN	NaN	455	0.00018666	533.333	9147.4	5438.99
weight	gene7.1.2_28	GENE7.1.2	28	2	0.24736	0.78096	23.633	0.34645	0.55642	27.8541	0.24906	0.61798	456	0.00109	8935.26	252489	6969.5
length	gene7.1.2_124	GENE7.1.2	124	2	0.24602	0.78201	3.98529	0.39626	0.52935	4.43006	0.18714	0.66551	455	0.00108	533.333	9147.4	5438.99
length	gene7.1.2_166	GENE7.1.2	166	2	0.23817	0.78816	-4.4838	0.42078	0.51688	0.16015	0.00019333	0.98891	455	0.00105	533.333	9147.4	5438.99
length	gene22.2_33	GENE22.2	33	2	0.2356	0.79019	-3.5699	0.38273	0.53646	15.6922	0.07915	0.77858	455	0.00104	533.333	9147.4	5438.99
length	gene16.1_113	GENE16.1	113	2	0.23334	0.79198	-6.0748	0.30207	0.58286	-2.956	0.01706	0.89614	455	0.00103	533.333	9147.4	5438.99
length	gene1.1.2_86	GENE1.1.2	86	2	0.23107	0.79378	-2.9425	0.25339	0.61494	5.10102	0.17749	0.67374	455	0.00102	533.333	9147.4	5438.99
weight	gene6.2_193	GENE6.2	193	2	0.22899	0.79543	42.1347	0.42881	0.51291	21.8119	0.057	0.81141	456	0.00101	8935.26	252489	6969.5
length	gene9.2_205	GENE9.2	205	2	0.22106	0.80176	2.40217	0.0352	0.85126	6.08137	0.11963	0.7296	455	0.00097383	533.333	9147.4	5438.99
weight	gene6.2_109	GENE6.2	109	2	0.21684	0.80514	-22.918	0.08761	0.76737	63.0325	0.39961	0.52761	456	0.00095313	8935.26	252489	6969.5
weight	gene7.1.2_124	GENE7.1.2	124	2	0.21648	0.80543	20.9947	0.30621	0.58029	25.1686	0.21155	0.64578	456	0.00095157	8935.26	252489	6969.5
length	gene3.1_94	GENE3.1	94	2	0.20695	0.81313	1.66573	0.04781	0.82702	6.58808	0.21381	0.64402	455	0.00091169	533.333	9147.4	5438.99
weight	gene1.1.2_45	GENE1.1.2	45	2	0.19396	0.82376	-21.424	0.35686	0.55055	9.41663	0.02287	0.87987	456	0.00085257	8935.26	252489	6969.5
weight	gene9.2_78	GENE9.2	78	2	0.1737	0.84061	-17.16	0.13101	0.71755	-20.217	0.12132	0.72777	456	0.00076352	8935.26	252489	6969.5
weight	gene16.1_33	GENE16.1	33	2	0.16752	0.84581	-20.935	0.28486	0.59379	-38.343	0.10983	0.74049	456	0.00073634	8935.26	252489	6969.5
weight	gene16.1_113	GENE16.1	113	2	0.16426	0.84857	-28.037	0.21002	0.64697	-15.139	0.01573	0.90024	456	0.00072202	8935.26	252489	6969.5
weight	gene1.1.2_86	GENE1.1.2	86	2	0.15647	0.8552	-19.208	0.28132	0.5961	9.8927	0.02343	0.87841	456	0.00068778	8935.26	252489	6969.5
weight	gene17.1_177	GENE17.1	177	2	0.15361	0.85765	-81.277	0.28918	0.59101	67.9381	0.19822	0.65638	456	0.00067522	8935.26	252489	6969.5
weight	gene7.1.2_166	GENE7.1.2	166	2	0.15329	0.85792	-19.971	0.25367	0.61475	4.66945	0.00581	0.93928	456	0.00067382	8935.26	252489	6969.5
length	gene17.1_177	GENE17.1	177	2	0.1514	0.85955	-18.644	0.29749	0.58573	17.5536	0.25362	0.61478	455	0.00066696	533.333	9147.4	5438.99
length	gene17.1_182	GENE17.1	182	2	0.14622	0.86401	-18.251	0.2851	0.59364	18.7083	0.28806	0.59173	455	0.00064413	533.333	9147.4	5438.99
length	gene12.1.2.3_65	GENE12.1.2.3	65	1	0.02696	0.86965	NaN	NaN	NaN	NaN	NaN	NaN	455	5.9381e-05	533.333	9147.4	5438.99
weight	gene17.1_182	GENE17.1	182	2	0.13754	0.87153	-78.908	0.27281	0.60171	70.8687	0.21545	0.64275	456	0.00060458	8935.26	252489	6969.5
weight	gene5.1.2_48	GENE5.1.2	48	2	0.1294	0.87865	8.20055	0.06263	0.8025	-38.716	0.22364	0.63651	456	0.0005688	8935.26	252489	6969.5
weight	gene1.1.2_149	GENE1.1.2	149	2	0.1282	0.87971	-13.331	0.1358	0.71267	26.7221	0.11498	0.73471	456	0.0005635	8935.26	252489	6969.5
weight	gene9.2_178	GENE9.2	178	2	0.11456	0.89178	-4.608	0.00382	0.95075	33.7023	0.11057	0.73966	456	0.00050356	8935.26	252489	6969.5
length	gene6.2_193	GENE6.2	193	2	0.11298	0.89319	5.08876	0.18446	0.66777	1.74413	0.01024	0.91946	455	0.00049772	533.333	9147.4	5438.99
length	gene23.1_147	GENE23.1	147	2	0.1116	0.89443	2.90089	0.22009	0.63919	-2.6473	0.02423	0.87636	455	0.00049161	533.333	9147.4	5438.99
length	gene6.2_43	GENE6.2	43	2	0.11026	0.89563	5.19442	0.12734	0.72137	10.9349	0.20491	0.651	455	0.00048571	533.333	9147.4	5438.99
weight	gene6.2_43	GENE6.2	43	2	0.10759	0.89802	31.3207	0.15809	0.69111	52.5008	0.16977	0.68051	456	0.00047294	8935.26	252489	6969.5
weight	gene17.1_173	GENE17.1	173	2	0.07358	0.92907	-11.246	0.00731	0.93191	-11.399	0.00732	0.93186	456	0.00032342	8935.26	252489	6969.5
length	gene7.1.2_36	GENE7.1.2	36	2	0.0566	0.94498	2.35745	0.11313	0.73677	-1.3663	0.00952	0.92231	455	0.00024933	533.333	9147.4	5438.99
weight	gene1.1.2_150	GENE1.1.2	150	2	0.05239	0.94896	-3.2888	0.00811	0.9283	23.4931	0.09522	0.75779	456	0.00023029	8935.26	252489	6969.5
length	gene17.1_108	GENE17.1	108	2	0.04948	0.95173	-7.0851	0.04318	0.83549	9.39599	0.07148	0.78931	455	0.00021795	533.333	9147.4	5438.99
weight	gene3.1_94	GENE3.1	94	2	0.04797	0.95316	-10.763	0.06192	0.80359	19.9892	0.07072	0.79041	456	0.00021087	8935.26	252489	6969.5
length	gene6.2_175	GENE6.2	175	2	0.03979	0.96099	-1.8977	0.05458	0.81539	3.45284	0.05958	0.80727	455	0.0001753	533.333	9147.4	5438.99
weight	gene7.1.2_36	GENE7.1.2	36	2	0.03913	0.96163	8.55788	0.04317	0.83549	-16.961	0.05355	0.8171	456	0.00017202	8935.26	252489	6969.5
weight	gene22.2_33	GENE22.2	33	2	0.03269	0.96784	-8.9898	0.05969	0.8071	-25.978	0.00776	0.92985	456	0.0001437	8935.26	252489	6969.5
weight	gene17.1_108	GENE17.1	108	2	0.02521	0.97511	-36.24	0.0395	0.84254	29.2401	0.02453	0.8756	456	0.00011082	8935.26	252489	6969.5
weight	gene23.1_147	GENE23.1	147	2	0.02468	0.97563	8.01952	0.04915	0.82464	-4.9663	0.00302	0.9562	456	0.00010848	8935.26	252489	6969.5
length	gene17.1_173	GENE17.1	173	2	0.02076	0.97945	0.08929	1.0118e-05	0.99746	-2.0479	0.00507	0.94329	455	9.1455e-05	533.333	9147.4	5438.99
length	gene22.1_95	GENE22.1	95	2	0.01976	0.98043	0.10635	0.0003371	0.98536	19.1778	0.03891	0.84371	455	8.7054e-05	533.333	9147.4	5438.99
weight	gene6.2_124	GENE6.2	124	2	0.01298	0.98711	6.6243	0.02485	0.87481	1.45786	0.00038269	0.9844	456	5.7047e-05	8935.26	252489	6969.5
weight	gene7.1.2_35	GENE7.1.2	35	2	0.01127	0.98879	4.08119	0.00924	0.92345	5.30895	0.00713	0.93272	456	4.9554e-05	8935.26	252489	6969.5
weight	gene22.2_201	GENE22.2	201	2	0.00865	0.99139	-4.1294	0.01679	0.89696	2.49402	0.00079368	0.97754	456	3.8019e-05	8935.26	252489	6969.5
weight	gene22.1_95	GENE22.1	95	2	0.00651	0.99351	2.75396	0.0066	0.93531	-42.683	0.00698	0.93347	456	2.863e-05	8935.26	252489	6969.5
weight	gene12.1.2.3_65	GENE12.1.2.3	65	1	4.123e-05	0.99488	NaN	NaN	NaN	NaN	NaN	NaN	456	9.0615e-08	8935.26	252489	6969.5
length	gene7.1.2_35	GENE7.1.2	35	2	0.0043	0.99571	-0.17695	0.00062381	0.98008	1.10708	0.00857	0.92629	455	1.8944e-05	533.333	9147.4	5438.99
length	gene6.2_124	GENE6.2	124	2	0.00382	0.99618	0.63836	0.00756	0.93077	0.57953	0.00171	0.96702	455	1.6838e-05	533.333	9147.4	5438.99
length	None			0	NaN	NaN	NaN	NaN	NaN	NaN	NaN	NaN	455	NaN	533.333	9147.4	5438.99
weight	None			0	NaN	NaN	NaN	NaN	NaN	NaN	NaN	NaN	456	NaN	8935.26	252489	6969.5
